# Supplementary material for: Novel ribotype/sequence type associations and diverse CRISPR-Cas systems in environmental Clostridioides difficile strains from northern Iraq
Source: FEMS Microbiol Lett. 2023 Sep 18;370:fnad091. doi: 10.1093/femsle/fnad091 (PMC10806358; doi:10.1093/femsle/fnad091)
Supplement: fnad091_Supplemental_Files [file fnad091_supplemental_files.zip]

Archive with 2 entries (2 files):
- Supplemental files_.docx
- Table_S6._CRISPR_spacer sequence matches to phage sequences.pdf
